# Supplementary material for: The Response to Inoculation with PGPR Plus Orange Peel Amendment on Soybean Is Cultivar and Environment Dependent
Source: Plants (Basel). 2022 Apr 22;11(9):1138. doi: 10.3390/plants11091138 (PMC9104577; doi:10.3390/plants11091138)
Supplement: Supplementary file 1 [file plants-11-01138-s001.zip]

Archive with 1 entries (1 files):
- plants-1679015-supplementary.pdf
